# Supplementary material for: Machine learning detection of Atrial Fibrillation using wearable technology
Source: PLoS One. 2020 Jan 24;15(1):e0227401. doi: 10.1371/journal.pone.0227401 (PMC6980577; doi:10.1371/journal.pone.0227401)
Supplement: S1 AFPlosOne — (XLSX) [file pone.0227401.s001.xlsx]

## Sheet: Sheet1
1	0	NSR	NSR
2	0	NSR	NSR
4	0	NSR	NSR
5	0	NSR	NSR
6	0	NSR	NSR
7	1	NSR	AF
8	0	NSR	SB
9	0	NSR	NSR
10	0	NSR	NSR
13	0	NSR	NSR
14	0	NSR	NSR
15	0	NSR	NSR
16	0	NSR	SB
17	0	NSR	NSR
18	1	AF	AF
20	0	NSR	NSR
21	0	NSR	NSR
22	0	NSR	NSR
24	0	NSR	NSR
25	0	NSR	NSR
26	0	NSR	NSR
27	0	NSR	NSR
30	0	NSR	NSR
31	0	NSR	NSR
33	0	NSR	NSR
34	0	NSR	SB
35	0	NSR	NSR
37	0	NSR	NSR
38	0	NSR	SB
39	0	NSR	NSR
40	0	NSR	NSR
41	0	NSR	NSR
42	0	NSR	NSR
43	0	NSR	NSR
45	0	NSR	NSR
46	0	NSR	NSR
47	0	NSR	SB
48	0	NSR	NSR
50	0	NSR	SB
51	0	NSR	NSR
52	0	NSR	NSR
53	0	NSR	NSR
54	0	NSR	NSR
55	0	NSR	NSR
56	0	SB	SB
57	0	NSR	NSR
58	0	NSR	NSR
59	0	SB	SB
60	0	NSR	NSR
61	0	NSR	SB
62	0	NSR	NSR
63	0	NSR	NSR
64	0	NSR	NSR
65	0	NSR	NSR
66	0	HB	HB
67	0	NSR	SB
68	0	NSR	SR
69	0	NSR	NSR
71	0	NSR	NSR
72	0	NSR	NSR
73	0	NSR	NSR
75	0	VE	NSR
76	0	NSR	SB
77	0	AE	NSR
78	0	NSR	NSR
79	0	NSR	SB
81	0	SB	SB
82	0	NSR	NSR
83	0	NSR	NSR
84	0	NSR	NSR
85	0	NSR	NSR
86	0	NSR	NSR
87	0	NSR	NSR
88	0	NSR	NSR
90	0	NSR	NSR
91	0	NSR	NSR
92	0	SB	SB
93	0	NSR	NSR
94	0	NSR	NSR
95	0	NSR	NSR
96	0	NSR	ST
97	0	NSR	NSR
98	0	NSR	NSR
99	0	NSR	SB
100	0	NSR	NSR
102	0	NSR	NSR
103	0	NSR	NSR
104	0	NSR	SB
105	0	NSR	NSR
106	0	NSR	NSR
107	0	NSR	NSR
108	0	NSR	NSR
109	0	NSR	NSR
110	0	NSR	NSR
111	0	NSR	SB
112	0	NSR	NSR
113	0	NSR	NSR
115	0	SB	NSR
116	0	NSR	NSR
117	0	NSR	NSR
118	0	SB	SB
119	0	NSR	NSR
120	0	NSR	NSR
121	0	NSR	NSR
122	0	NSR	NSR
123	0	NSR	NSR
124	0	NSR	NSR
125	0	SA	NSR
126	0	NSR	NSR
128	0	NSR	NSR
129	0	SB	SB
130	0	SB	SB
131	0	NSR	NSR
132	0	NSR	NSR
134	0	NSR	SB
136	0	NSR	NSR
138	0	NSR	NSR
139	0	NSR	NSR
140	0	AE	NSR
141	0	HB	HB
142	0	NSR	NSR
143	0	AE	NSR
144	0	NSR	NSR
146	0	NSR	NSR
148	1	AF	AF
149	0	NSR	NSR
150	0	NSR	NSR
152	1	AF	AF
154	0	NSR	SB
155	0	NSR	NSR
156	1	AF	AF
157	1	AF	AF
158	0	NSR	NSR
159	1	AF	AF
160	0	NSR	NSR
161	1	AF	AF
162	1	AF	AF
164	1	AF	AF / flutter
165	1	AF	AF
166	0	NSR	NSR
167	0	NSR	NSR
168	0	NSR	SB
169	1	AF	AF
172	1	AF	AF
174	1	AF	AF
176	1	AF	AF
177	1	AF	AF
178	0	NSR	NSR
179	1	AF	AF / flutter
180	0	NSR	SB
181	1	AF	AF
182	0	NSR	NSR
185	1	AF	AF
186	1	AF	AF
187	1	AF	AF
188	0	NSR	NSR
189	1	AF	AF
190	1	AF	AF
191	1	AF	AF
192	1	AF	AF
193	1	AF	AF
194	1	AF	AF
198	1	AF	AF
199	0	NSR	NSR
201	1	AF	AF
202	0	SR	NSR
203	1	AF	AF
204	1	AF	AF
205	0	NSR	NSR
206	1	AF	AF
207	1	AF	AF
209	0	NSR	NSR
213	0	NSR	NSR
214	0	NSR	NSR
215	1	AF	AF
216	0	NSR	SB
217	0	SB	SB
220	0	NSR	SB
223	1	AF	AF
224	0	NSR	NSR
225	0	NSR	SB
227	0	NSR	NSR
230	0	SB	SB
231	0	NSR	NSR
232	0	NSR	NSR
233	0	NSR	NSR
234	0	NSR	NSR
235	0	NSR	NSR
236	0	NSR	NSR
237	0	NSR	NSR
238	0	NSR	NSR
239	0	NSR	NSR
240	0	NSR	NSR
241	0	NSR	NSR
242	0	SB	SB
243	0	NSR	NSR
244	0	SB	SB
245	0	NSR	NSR
246	0	NSR	NSR
247	0	NSR	NSR
248	0	NSR	NSR
249	0	NSR	SB
250	0	NSR	SB
252	0	NSR	NSR
253	1	AF	AF
254	1	AF	AF
255	0	NSR	SB
256	0	NSR	NSR
257	0	NSR	NSR
258	0	NSR	SB
259	0	NSR	NSR
260	0	NSR	NSR
261	0	NSR	NSR
262	0	NSR	NSR
263	0	NSR	NSR
264	1	AF	AF
265	0	SB	SB
266	0	NSR	NSR
267	0	NSR	NSR
268	0	SB	SB
269	0	NSR	NSR
273	0	NSR	NSR
274	0	NSR	SR
275	0	NSR	NSR
277	0	NSR	NSR
278	0	NSR	NSR
279	0	NSR	NSR
280	0	NSR	NSR
281	0	NSR	NSR
282	0	SB	SB
283	0	NSR	NSR
284	0	SB	SB
285	0	NSR	NSR
286	0	NSR	NSR
287	0	NSR	SB
288	0	NSR	NSR
291	0	NSR	SB
292	0	NSR	NSR
293	0	NSR	NSR
294	0	NSR	NSR
295	0	NSR	NSR
296	1	AF	AF
297	1	AF	AF
298	0	NSR	NSR
299	1	AF	AF
300	0	NSR	SB
303	0	NSR	NSR
304	1	AF	AF
305	0	NSR	NSR
306	0	NSR	NSR
307	0	NSR	NSr
310	0	NSR	SB
311	0	NSR	NSR
312	1	AF	AF
313	0	NSR	NSR
314	1	AF	AF
315	0	NSR	NSR
316	1	AF	AF
317	1	AF	AF
318	0	NSR	SB
319	0	NSR	NSR
320	0	NSR	SB
321	0	SB	SB
322	1	AF	AF
323	1	AF	AF
324	0	NSR	NSR
326	0	NSR	SR
327	1	AF	AF
329	1	AF	AF
331	1	AF	AF
332	0	NSR	SB
333	0	NSR	NSR
334	1	AF	AF
335	0	NSR	NSR
336	1	AF	AF
337	0	SB	SB
338	0	NSR	NSR
340	1	AF	AF
341	1	AF	AF
342	0	SB	SB
345	1	AF	AF
346	1	AF	AF
347	1	AF	AF
348	0	NSR	NSR
349	1	AF	AF
350	1	AF	AF
352	1	AF	AF
353	0	NSR	NSR
354	0	NSR	NSR
355	0	NSR	NSR
357	0	SB	SB
358	0	NSR	NSR
359	0	NSR	NSR
360	1	AF	AF
361	0	NSR	NSR
362	0	NSR	NSR
363	0	NSR	SB
364	0	NSR	NSR
366	0	NSR	SB
367	1	AF	AF
369	0	NSR	NSR
370	1	AF	AF
371	1	AF	AF
372	0	NSR	NSR
374	1	AF	AF
375	0	NSR	SB
376	0	NSR	SB
377	0	NSR	NSR
378	1	AF	AF
380	1	AF	AF
381	0	NSR	SB
382	0	NSR	NSR
384	1	AF	AF
385	0	SB	SB
387	0	NSR	NSR
388	1	AF	AF
390	0	NSR	SB
391	1	AF	AF
392	1	AF	AF
393	1	AF	AF
394	1	AF	AF
395	0	NSR	NSR
396	0	NSR	NSR
397	0	NSR	NSR
398	0	NSR	SB
399	0	NSR	NSR
400	0	NSR	NSR
404	0	NSR	NSR
405	0	NSR	NSR
406	0	NSR	NSR
407	0	NSR	SB
408	0	NSR	NSR
409	0	NSR	NSR
410	0	NSR	NSR
411	0	SB	SB
412	0	NSR	NSR
413	0	NSR	NSR
414	0	NSR	NSR
415	0	NSR	NSR
416	1	AF	AF
417	0	NSR	NSR
419	0	NSR	NSR
420	0	NSR	NSR
421	1	AF	AF
423	0	NSR	NSR
424	0	NSR	NSR
425	0	NSR	NSR
426	0	NSR	NSR
428	1	AF	AF
429	0	NSR	NSR
430	0	NSR	NSR
431	0	NSR	NSR
433	0	NSR	SB
435	0	NSR	NSR
436	0	NSR	NSR
437	0	NSR	NSR
438	0	NSR	NSR
439	0	NSR	NSR
440	0	NSR	NSR
443	0	NSR	NSR
444	0	NSR	NSR
445	0	NSR	NSR
446	0	NSR	NSR
447	0	NSR	NSR
448	0	NSR	NSR
449	0	NSR	NSR
450	0	NSR	NSR
451	0	NSR	NSR
453	0	Bigeminy	Atrial bigeminy
457	0	NSR	NSR
458	0	NSR	NSR
459	0	NSR	NSR
468	0	NSR	NSR
469	1	AF	AF
470	1	AF	AF
480	0	NSR	NSR
481	0	NSR	NSR
482	0	NSR	NSR
483	0	NSR	NSR
484	0	NSR	NSR
485	0	NSR	NSR
486	0	NSR	NSR
487	0	NSR	NSR
489	0	NSR	NSR
490	0	NSR	NSR
491	0	NSR	NSR
492	0	NSR	NSR
493	0	NSR	NSR
494	0	NSR	NSR
495	0	NSR	NSR
496	0	NSR	NSR
497	0	NSR	NSR
498	0	NSR	NSR
499	0	NSR	NSR
500	0	NSR	NSR
501	0	NSR	NSR
502	0	NSR	NSR
503	0	NSR	NSR
504	0	NSR	NSR
505	0	NSR	NSR
506	0	NSR	NSR
507	0	NSR	NSR
508	0	NSR	NSR
509	0	NSR	NSR
510	0	NSR	NSR
512	0	NSR	NSR
513	0	NSR	NSR
514	0	NSR	NSR
517	0	NSR	NSR
521	0	NSR	NSR
522	0	NSR	NSR
526	0	NSR	NSR
527	0	NSR	NSR
529	0	NSR	NSR
530	0	NSR	NSR
	79
	415
	336
